# Supplementary material for: Phthalate Metabolites in Urine of Chinese Children and Their Association with Asthma and Allergic Symptoms
Source: Int J Environ Res Public Health. 2022 Oct 28;19(21):14083. doi: 10.3390/ijerph192114083 (PMC9654528; doi:10.3390/ijerph192114083)
Supplement: Supplementary file 1 [file ijerph-19-14083-s001.zip]

Archive with 1 entries (1 files):
- ijerph-1957315-supplementary.pdf
